# Supplementary material for: Norepinephrine potentiates and serotonin depresses visual cortical responses by transforming eligibility traces
Source: Nat Commun. 2022 Jun 9;13:3202. doi: 10.1038/s41467-022-30827-1 (PMC9184610; doi:10.1038/s41467-022-30827-1)
Supplement: Supplementary file 4 — Source Data [file 41467_2022_30827_MOESM4_ESM.xlsx]

## Sheet: Figure 1
(d)
NE-ChR2	Horizontal		Vertical		Ratio
Mouse	Before	After	Before	After	Before	After
Mouse1	11.9543	10.6424	7.22825	5.89816	0.243714	0.309086
Mouse2	12.2629	14.1881	8.2701	7.84975	0.193964	0.301056
Mouse3	14.2976	17.3388	10.025	11.7753	0.168274	0.184257
Mouse4	13.259	14.1073	11.3401	7.66107	0.0718837	0.27768
Mouse5	10.3977	12.1667	6.48975	5.66684	0.235057	0.378781
Mouse6	10.5898	13.9296	8.40954	9.75334	0.125429	0.186534
Mouse7	12.6911	12.2262	9.10272	7.35367	0.16243	0.258714
Mouse8	13.9023	12.2545	9.83094	8.24098	0.158821	0.193854
Mouse9	12.6915	13.4779	8.8718	9.96566	0.176934	0.146521
Mouse10	10.3355	13.0187	6.99559	10.2191	0.192385	0.127723
Mouse11	8.32454	10.1668	7.05047	6.69575	0.102603	0.228614
Mouse12	11.1982	11.6893	6.09111	6.21138	0.296818	0.305048
mean	11.8254	12.9339	8.30878	8.10759	0.177359	0.241489
se	0.497129	0.548105	0.461489	0.559705	0.0179569	0.0218994
(f)
5HT-ChR2	Horizontal		Vertical		Ratio
Mouse	Before	After	Before	After	Before	After
Mouse1	12.2175	4.415	8.88152	3.28095	0.151506	0.130832
Mouse2	20.3943	14.8696	14.7699	10.9472	0.156909	0.160429
Mouse3	12.9336	7.92292	9.45419	8.13194	0.153736	-0.0144228
Mouse4	11.0582	9.93457	7.71774	7.63983	0.178202	0.11847
Mouse5	13.4553	11.5643	10.0751	9.39207	0.136304	0.0899849
Mouse6	12.2253	9.48613	7.92156	9.61195	0.209649	-0.00862356
Mouse7	10.8345	8.175	6.33315	9.61824	0.247105	-0.0996842
Mouse8	8.47374	6.1328	5.17669	4.70517	0.247917	0.113066
mean	12.699	9.06254	8.79124	7.91591	0.185166	0.0612563
se	1.2271	1.14323	1.02519	0.935955	0.0156575	0.0321745

## Sheet: Figure 2
(e)
DSPL	Vertical		Horizontal		Ratio
Mouse	Before	After	Before	After	Before	After
Mouse1	5.21282	6.32154	7.7312	10.7106	0.198998	0.269144
Mouse2	4.99597	6.16416	7.82562	8.26656	0.223664	0.159903
Mouse3	4.79848	6.51114	6.9532	10.2082	0.174415	0.213832
Mouse4	7.2371	6.31931	11.5585	10.4284	0.218766	0.244672
Mouse5	5.22399	8.5657	7.3428	12.0537	0.166166	0.17622
Mouse6	6.61871	9.91967	8.82936	13.0342	0.144731	0.142228
Mouse7	6.53418	6.68958	9.28566	8.27872	0.17101	0.121029
Mouse8	7.54052	7.31062	8.88135	7.10219	0.0735119	-0.0114322
Mouse9	5.65158	5.29358	7.44798	7.9641	0.153701	0.197329
Mouse10	5.43193	5.25114	8.38012	8.82609	0.213963	0.2816
Mouse11	6.45046	5.05492	8.81778	9.02948	0.149802	0.27818
Mouse12	5.54758	5.81602	9.65886	8.22597	0.262226	0.190252
Mouse13	6.82788	6.87743	9.57789	11.3351	0.156944	0.234608
Mean	6.00548	6.62268	8.63772	9.65102	0.177531	0.19212
S.E.	0.341252	0.515818	0.469085	0.675525	0.0178044	0.0302139
DAPA	Vertical		Horizontal		Ratio
Mouse	Before	After	Before	After	Before	After
Mouse1	4.45593	4.48293	5.21375	7.27254	0.107767	0.243217
Mouse2	5.25459	6.53852	7.27416	8.96647	0.15536	0.159753
Mouse3	5.18567	6.58888	6.93626	10.8801	0.153704	0.258833
Mouse4	6.46367	7.49773	8.88422	10.8508	0.165742	0.180478
Mouse5	5.35837	6.34831	8.50969	10.0543	0.227945	0.221528
Mouse6	6.04957	7.82118	8.17821	11.4724	0.144881	0.185266
Mouse7	7.0962	4.91419	10.774	6.82898	0.203898	0.167355
Mouse8	7.17069	6.53626	9.48484	9.41907	0.139551	0.172347
Mouse9	8.68798	7.96816	11.7838	11.833	0.14698	0.191761
Mouse10	4.91325	5.03047	8.24358	10.467	0.255334	0.354899
Mouse11	5.63781	6.78027	8.17206	10.842	0.183824	0.2303
Mouse12	5.72977	7.31819	7.71804	16.1012	0.149239	0.363696
Mouse13	9.00021	7.75145	13.4895	12.8704	0.196349	0.242716
Mean	6.23105	6.58281	8.82016	10.6045	0.171583	0.228627
S.E.	0.531417	0.435043	0.818463	0.896885	0.0152485	0.0250685
(f)
2C-ct	Vertical		Horizontal		Ratio
Mouse	Before	After	Before	After	Before	After
Mouse1	4.99454	5.7512	9.20267	10.0185	0.302692	0.27741
Mouse2	8.87981	7.62328	13.4339	11.6345	0.206871	0.199324
Mouse3	9.0231	9.65586	13.378	12.4125	0.182012	0.119924
Mouse4	14.6453	11.1351	19.0284	15.7717	0.130522	0.16851
Mouse5	11.5758	9.57819	15.6137	12.2602	0.149537	0.116448
Mouse6	15.2544	13.4859	19.0962	15.0463	0.116047	0.0592528
Mouse7	7.71463	5.37327	15.1178	10.6183	0.328909	0.338057
Mean	10.2982	8.94325	14.9815	12.5374	0.20237	0.182704
S.E.	1.41029	1.10224	1.31011	0.811978	0.0315913	0.0368888
Control	Vertical		Horizontal		Ratio
Mouse	Before	After	Before	After	Before	After
Mouse1	5.72272	4.54985	8.99397	7.28884	0.233963	0.243728
Mouse2	4.28893	4.09591	7.6732	5.39041	0.288578	0.142362
Mouse3	10.6594	10.5239	15.168	14.8071	0.187586	0.164793
Mouse4	10.0828	9.54008	12.8584	9.86294	0.103703	-0.0137441
Mouse5	5.77658	7.07879	7.91268	8.58413	0.151349	0.0957619
Mouse6	5.85032	5.81277	10.1234	9.22489	0.273067	0.215704
Mouse7	8.46908	8.33656	12.2972	11.5838	0.169699	0.148614
Mouse8	6.05242	4.82445	7.29184	4.67017	0.0924802	-0.0233366
Mean	7.11278	6.84529	10.2898	8.92654	0.187553	0.121735
S.E.	0.819944	0.856179	1.01433	1.16519	0.0258332	0.034535

## Sheet: Figure 3
(f) NE-ChR2
Neuromodulator Coupled
Time (min)	Cell1	Cell2	Cell3	Cell4	Cell5	Cell6	Cell7	Cell8	Cell9	Cell10	Cell11	Cell12	Cell13	Cell14	Cell15	Cell16	Cell17	Cell18	Mean	S.E.
-5	97.9994	87.8369	132.39	138.508	119.646	107.386	178.027	147.276	107.386	103.524	60.9158	105.514	100.911	116.21	78.5784	71.2875	100.509	108.552	109.025	6.57454
-4	98.1319	142.277	122.713	125.646	207.038	94.4028	64.407	147.536	94.4028	89.605	84.2574	106.938	106.22	101.625	74.4462	137.534	117.703	86.933	111.212	7.82559
-3	117.338	81.6317	96.6991	72.2193	102.923	89.9443	92.659	101.631	89.9443	111.002	170.368	72.6983	104.532	81.8647	66.7201	116.79	82.0854	122.131	98.5101	5.72111
-2	48.2726	106.467	52.713	109.079	13.7334	111.905	82.3685	19.9231	111.905	88.136	66.2819	89.506	114.464	82.6342	144.036	121.019	102.434	96.2498	86.7293	8.20771
-1	138.258	81.7872	95.4853	54.5476	56.6582	96.3625	82.5382	83.6347	96.3625	107.733	118.177	125.343	73.8734	117.666	136.219	53.3688	97.2691	86.1342	94.5232	6.13908
0	NaN	NaN	NaN	NaN	NaN	NaN	NaN	NaN	NaN	NaN	NaN	NaN	NaN	NaN	NaN	NaN	NaN	NaN	NaN	NaN
1	132.048	149.474	145.413	138.105	150.953	111.546	184.309	112.513	111.546	135.732	168.489	110.224	236.087	117.329	81.0139	116.498	70.5443	112.993	132.49	8.98021
2	201.386	133.661	145.944	81.5114	236.045	156.063	143.285	150.668	156.063	116.32	92.2639	111.147	83.9312	126.197	141.847	132.219	133.459	91.2327	135.18	9.25368
3	98.1655	173.465	153.215	127.349	240.017	178.594	95.0468	104.785	178.594	104.489	162.922	156.841	166.115	143.604	171.818	123.393	152.625	103.841	146.382	8.89942
4	214.705	126.422	131.291	66.9095	195.454	155.208	151.393	146.258	155.208	75.3526	150.941	132.03	224.023	21.9826	170.701	90.1248	189.492	70.185	137.093	12.89
5	155.338	169.745	168.931	77.5906	184.185	206.639	148.186	122.482	206.639	109.962	141.186	151.999	193.617	103.384	190.754	111.909	157.834	88.5436	149.385	9.40527
6	191.678	145.967	139.521	96.7208	35.6248	205.022	100.223	116.648	205.022	116.377	143.372	136.98	46.6971	97.5802	175.115	139.109	143.938	93.8711	129.415	11.2169
7	131.986	163.278	145.932	64.4269	68.9168	176.087	124.52	90.989	176.087	99.1507	160.232	138.571	166.043	73.7054	171.437	110.039	164.465	74.7214	127.81	9.54454
8	124.483	185.518	134.448	63.2135	208.105	95.8869	126.225	46.6481	95.8869	106.746	113.98	110.326	222.983	126.144	139.337	139.866	81.6053	92.8511	123.014	10.8248
9	190.928	184.507	148.37	123.857	234.185	137.152	71.1625	129.348	137.152	90.8859	161.087	75.1837	150.834	138.034	218.276	137.657	117.157	87.0093	140.71	10.737
10	127.889	172.034	131.545	72.5519	221.923	178.883	143.998	144.806	178.883	102.184	162.657	116.167	104.158	73.6408	158.868	145.315	130.379	104.226	137.228	9.10821
11	93.0906	148.499	148.537	57.295	226.264	66.2893	133.116	142.475	66.2893	100.396	134.751	85.8575	47.1131	130.483	212.939	122.004	103.455	98.8495	117.65	11.5009
12	137.32	176.382	106.226	132.184	122.181	120.808	151.675	48.136	120.808	104.948	177.033	120.007	168.996	156.462	188.836	115.828	121.105	62.2849	129.512	8.79312
13	220.501	125.847	92.5039	101.774	21.6258	181.452	73.239	123.212	181.452	91.7547	133.916	104.678	170.742	141.155	186.374	148.659	135.133	90.7756	129.155	11.3902
14	44.6862	163.766	116.609	2.52142	72.0465	103.444	138.778	35.6811	103.444	71.8347	126.494	120.767	181.952	143.662	149.798	104.476	140.045	98.2239	106.568	11.03
15	95.915	130.637	105.704	86.8396	211.335	129.242	140.708	103.398	129.242	97.7485	160.152	120.305	129.133	135.735	189.797	147.009	136.672	100.429	130.556	7.65034
Neuromodulator Uncoupled
Time (min)	Cell1	Cell2	Cell3	Cell4	Cell5	Cell6	Cell7	Cell8	Cell9	Cell10	Cell11	Cell12	Cell13	Cell14	Cell15	Cell16	Cell17	Cell18	Mean	S.E.
-5	81.3269	111.269	124.031	107.526	95.2671	139.516	114.983	150.933	121.291	79.0721	82.5816	101.324	144.947	134.03	96.2106	139.713	102.121	97.0122	112.397	5.33991
-4	90.0562	132.051	111.177	75.5617	270.043	83.6122	94.9098	61.534	92.2875	123.656	101.348	103.209	96.5147	118.84	94.4362	97.0846	106.075	86.7736	107.732	10.3391
-3	98.5992	99.7954	64.611	135.099	102.766	117.484	120.604	76.2589	102.137	89.0887	110.92	98.6725	148.666	51.7431	102.429	111.107	99.5846	105.368	101.941	5.36879
-2	118.683	55.3073	81.0743	138.039	21.7608	82.7133	77.4383	93.6977	93.4876	137.337	86.7335	92.5712	47.8675	54.3295	94.1816	92.6167	79.536	108.851	86.457	6.97237
-1	111.335	101.578	119.107	43.7736	10.1626	76.6743	92.0649	117.576	90.7962	70.8466	118.416	104.224	62.0042	141.058	112.743	59.4781	112.683	101.995	91.4731	7.611
0	NaN	NaN	NaN	NaN	NaN	NaN	NaN	NaN	NaN	NaN	NaN	NaN	NaN	NaN	NaN	NaN	NaN	NaN	NaN	NaN
1	49.6894	64.5134	76.4734	139.789	21.8691	133.457	96.416	73.5971	116.024	106.316	82.2963	117.905	139.833	71.9236	39.8408	103.715	103.824	115.542	91.8347	8.05527
2	127.819	134.451	89.3332	35.0347	66.2851	119.884	39.8197	55.9598	104.224	138.537	109.599	98.6924	39.3344	69.8937	98.3475	101.561	86.9056	117.546	90.7349	7.77778
3	166.247	80.4741	69.1005	158.243	165.538	106.419	-12.7475	-7.85585	92.5173	108.693	109.562	139.451	134.752	53.6769	97.472	93.4612	122.797	107.236	99.1687	11.9284
4	179.304	65.4404	88.4847	83.2746	243.112	185.237	-18.5746	72.4283	161.04	143.407	104.672	122.671	138.393	51.4485	98.3442	118.206	108.021	112.033	114.274	13.6859
5	160.162	93.7109	94.5861	20.1341	88.9938	124.033	76.3905	72.3303	107.831	98.2924	86.7634	118.608	125.249	45.6615	100.594	78.135	113.798	117.213	95.6937	7.43069
6	60.4811	131.479	108.696	167.415	9.38555	95.6682	50.3052	74.8247	83.1713	44.3794	79.3884	98.2829	30.6692	101.545	73.1855	123.415	75.3902	97.766	83.636	8.8889
7	33.4082	58.8512	110.631	46.8473	17.0098	121.892	43.2876	74.6568	105.97	35.9945	49.8075	109.103	75.4908	63.0969	100.93	85.2602	102.937	74.697	72.7706	7.34518
8	68.4403	153.461	81.0928	59.641	17.984	160.436	5.4183	7.21306	139.478	38.7153	97.6736	109.93	72.5362	162.648	74.858	126.749	88.405	89.0337	86.3175	11.7302
9	106.688	153.938	80.1177	168.344	61.4007	125.387	33.1337	94.6997	109.008	21.6724	119.132	64.0935	129.364	82.2168	40.1864	128.247	56.4389	101.486	93.0863	9.75499
10	39.4428	130.444	68.0373	63.6625	207.286	102.164	12.9616	58.7097	88.8185	115.882	75.487	113.747	65.7745	57.4659	90.2887	105.954	100.795	111.155	89.3375	9.91592
11	-23.0461	55.1088	73.1268	42.5273	231.289	76.3263	82.062	103.881	66.356	128.248	89.3448	38.1176	138.104	16.8373	94.2354	108.042	38.9643	93.8062	80.7406	12.8771
12	78.7113	116.824	57.3138	167.993	50.8424	151.852	82.8748	92.4376	132.016	107.61	124.244	83.6678	74.512	77.0408	102.235	131.677	74.5839	130.112	102.03	7.72019
13	111.4	99.0919	136.962	128.654	178.49	117.466	45.0153	45.4804	102.121	123.836	50.7272	83.6951	140.918	95.9414	65.1578	119.393	76.4595	93.7951	100.811	8.46127
14	81.3534	69.3665	103.368	4.73062	94.7682	47.8275	78.3603	69.2034	41.5799	52.2926	100.388	85.8945	126.933	114.808	114.315	83.6186	80.1878	90.2763	79.9595	7.02554
15	75.4639	-3.67517	105.663	26.0878	23.0728	130.711	74.5393	66.8483	113.637	79.9483	74.0025	72.452	75.4465	181.722	115.791	160.06	50.7146	68.2614	82.8192	10.9571
(g) NE-ChR2
		VEPSP Integral				Change
		NC		NU		NC	NU
	Cell No.	Before	After	Before	After	NC(%)	NU(%)
	1	1.92785	2.2807	1.86622	1.20887	118.303	64.7765
	2	4.12341	6.14496	3.16861	2.13384	149.026	67.3432
	3	4.83989	5.51341	4.91287	4.68131	113.916	95.2867
	4	3.88218	2.95523	2.9445	2.17888	76.1229	73.9984
	5	1.88605	2.4649	1.10286	1.27593	130.691	115.692
	6	4.38916	5.27784	4.56817	4.78911	120.247	104.837
	7	2.23258	2.8466	1.49623	1.08582	127.503	72.5703
	8	1.78383	1.6158	2.45998	1.85901	90.5804	75.5701
	9	4.38916	5.27784	5.25456	4.78911	120.247	91.142
	10	5.80096	5.41441	3.436	3.38057	93.3363	98.3869
	11	3.14614	4.60812	3.71205	3.25699	146.469	87.7411
	12	4.7443	5.23405	4.3901	3.19447	110.323	72.7654
	13	2.18661	3.05223	3.20929	3.56818	139.587	111.183
	14	3.34228	4.7293	2.71215	2.6381	141.499	97.2699
	15	2.68131	4.97513	4.91751	4.83622	185.549	98.3469
	16	4.20505	5.36544	4.23241	5.1025	127.595	120.558
	17	4.20176	5.34808	4.98551	3.1998	127.282	64.182
	18	5.9165	5.33152	4.18953	3.99053	90.1127	95.2501
	Mean	3.64884	4.35753	3.53103	3.17607	122.688	89.2722
	SEM	0.309742	0.328414	0.296513	0.31704	6.09442	4.19663
(h) 5HT-ChR2
Neuromodulator Coupled
Time (min)	Cell1	Cell2	Cell3	Cell4	Cell5	Cell6	Cell7	Cell8	Cell9	Cell10	Cell11	Cell12	Mean	S.E.
-5	51.1919	41.8864	72.8778	121.76	142.469	96.6405	28.0621	85.0582	105.817	88.3487	73.776	113.368	85.1046	11.7997
-4	94.1323	130.794	110.14	51.6406	12.505	155.462	102.868	134.423	90.2462	122.934	107.588	112.955	102.141	13.5758
-3	145.118	112.29	58.8308	70.3649	94.7334	194.312	40.1073	65.1864	115.745	131.853	101.11	117.139	103.899	14.5308
-2	80.8737	71.3178	77.8457	91.0919	136.389	72.8502	91.8541	88.4105	58.0774	117.596	106.653	129.148	93.509	10.1709
-1	111.158	128.11	111.107	47.3119	104.956	28.63	181.258	91.7397	130.114	39.2684	110.873	27.3904	92.6597	15.1474
0	NaN	NaN	NaN	NaN	NaN	NaN	NaN	NaN	NaN	NaN	NaN	NaN	NaN	NaN
1	90.1559	117.83	37.3087	86.0676	95.8027	99.1733	100.622	117.965	123.938	103.253	118.307	85.2655	97.9741	10.0857
2	134.427	33.1743	33.3213	190.481	19.5709	47.5216	53.0009	199.159	92.8325	96.0346	111.631	55.0474	88.8501	18.1127
3	162.931	13.1423	65.3495	130.011	6.23728	59.2402	126.122	156.824	51.2094	22.6692	104.678	51.0903	79.1253	16.4285
4	163.275	12.9736	51.5952	156.355	14.84	104.591	51.6167	87.5362	110.282	99.2253	117.603	69.3864	86.6065	14.992
5	100.152	129.606	84.9126	155.071	45.1748	27.6847	125.899	142.941	33.8073	107.403	100.557	111.218	97.0355	13.7343
6	94.819	81.6173	44.6541	59.6116	143.145	119.262	33.5999	147.463	34.7831	42.1661	78.8875	97.5996	81.4674	12.6762
7	80.4841	37.5356	89.8735	91.3524	79.7052	47.4469	20.9867	105.913	37.9516	56.6893	100.49	57.3775	67.1505	9.06963
8	57.3049	21.9013	41.5814	88.3382	100.438	76.2971	86.8522	43.8157	43.6624	113.199	75.1229	56.7167	67.1025	8.91336
9	121.453	124.601	44.2806	83.0456	13.5384	68.0695	26.3725	51.4704	29.4118	71.6395	88.3163	48.807	64.2504	10.7866
10	9.45314	160.415	66.2872	134.699	60.4516	143.957	108.699	33.3254	24.8954	8.25973	101.585	53.1388	75.4305	15.6281
11	99.357	131.706	53.0066	69.5214	100.076	143.125	64.1378	30.6635	69.6781	83.9687	130.219	53.9043	85.7803	11.5007
12	65.2684	53.8546	40.2377	67.7679	100.756	60.5721	58.2572	24.3287	9.09883	113.625	112.545	37.3882	61.975	10.0176
13	100.801	180.283	73.1975	131.906	8.99426	162.514	-22.6093	53.2626	19.9733	26.2038	89.7996	76.7945	75.0933	17.9113
14	84.2203	118.531	59.1668	79.3336	8.84657	65.1993	15.208	57.9284	51.1693	74.2399	127.986	79.5347	68.447	10.6086
15	44.2096	37.2511	38.9603	77.0474	101.644	145.344	63.052	140.568	21.1277	92.2981	106.81	90.5157	79.9023	12.3125
Neuromodulator Uncoupled
Time (min)	Cell1	Cell2	Cell3	Cell4	Cell5	Cell6	Cell7	Cell8	Cell9	Cell10	Cell11	Cell12	Mean	S.E.
-5	91.3747	107.779	121.687	194.93	122.917	107.319	101.23	97.6429	87.8144	38.088	87.6723	110.19	105.72	13.2716
-4	120.712	152.556	124.416	28.0197	35.0993	208.167	104.388	137.075	114.431	102.282	102.2	170.229	116.631	16.9841
-3	132.115	79.8183	93.9875	83.4083	99.5754	177.501	65.4163	120.149	142.191	191.839	99.6341	71.6533	113.107	14.6153
-2	79.0104	91.2464	94.0655	119.054	90.4391	79.373	97.4352	116.165	51.4596	140.872	101.372	133.143	99.4697	10.6484
-1	116.951	53.6932	62.7844	123.695	161.577	64.5495	112.322	89.2989	104.104	26.9186	109.122	14.7848	86.6501	13.7811
0	NaN	NaN	NaN	NaN	NaN	NaN	NaN	NaN	NaN	NaN	NaN	NaN	NaN	NaN
1	95.419	125.666	93.3425	107.886	124.858	138.853	103.486	116.84	123.639	140.904	92.1547	105.806	114.071	10.1934
2	130.689	63.9743	28.5614	120.824	80.7086	67.226	80.1414	174.735	122.651	166.698	134.919	18.7158	99.1536	15.9633
3	127.856	51.1735	116.529	76.3808	119.046	51.492	94.5411	79.2521	143.164	15.3063	95.7492	64.9803	86.2892	12.2461
4	88.7963	21.2934	112.705	40.1802	102.487	151.417	72.2291	79.5464	190.881	73.1917	101.962	137.518	97.6839	14.9829
5	128.754	139.638	62.8325	114.712	55.8974	34.7639	93.8744	122.97	109.765	159.838	108.574	102.265	102.824	12.7077
6	102.553	105.93	85.3987	41.0971	143.994	103.357	100.965	148.869	37.7395	57.1237	92.1729	154.614	97.8178	13.0554
7	106.45	-5.00695	86.023	139.633	61.8834	5.67492	105.318	148.416	89.4778	59.1373	97.8932	134.394	85.7744	14.8661
8	122.598	91.4575	192.447	130.852	149.45	40.7501	58.8206	25.3229	113.216	154.752	65.8725	71.5762	101.426	15.9181
9	113.164	72.5596	133.39	66.3571	38.7354	221.479	73.4991	49.4122	70.039	94.2567	93.513	67.1139	91.1266	14.9722
10	90.1266	82.7881	79.4914	114.783	56.3733	88.8757	102.606	125.515	57.4072	17.9244	79.687	172.491	89.0057	12.4295
11	108.16	83.6231	42.728	130.647	126.878	205.17	107.878	57.3567	153.156	140.721	109.031	132.945	116.524	14.6417
12	124.3	113.901	98.5605	48.9721	80.6428	10.917	79.2846	110.083	88.6966	141.139	115.013	74.7543	90.522	11.645
13	123.457	64.6962	113.727	69.4729	34.8729	108.936	79.2972	131.822	36.3277	60.3707	98.0772	66.9272	82.332	10.5715
14	130.978	70.3867	130.151	83.6577	95.3665	53.009	94.3902	106.447	161.809	84.0438	106.619	127.201	103.672	11.0034
15	111.931	80.2729	60.2603	148.602	17.7718	102.086	112.546	93.6774	136.189	177.531	140.153	122.873	108.658	13.9667
(i) 5HT-ChR2
		VEPSP Integral				Change
		NC		NU		NC	NU
	Cell No.	Before	After	Before	After	NC(%)	NU(%)
	1	4.51317	3.55508	6.50174	7.78683	78.7712	119.765
	2	2.66515	2.78042	3.49276	2.88419	104.325	82.576
	3	3.79558	2.00838	2.68011	2.38759	52.9138	89.0855
	4	1.05782	0.900366	0.864698	0.832448	85.1152	96.2703
	5	4.56439	2.92411	4.41347	3.13825	64.0634	71.1063
	6	1.4716	1.6975	1.32964	1.27677	115.351	96.0235
	7	2.08099	0.741021	5.09786	4.82661	35.6091	94.6792
	8	3.36774	2.06612	3.9206	3.91578	61.3502	99.8771
	9	3.3427	1.14352	2.65245	3.05657	34.2095	115.236
	10	5.78508	4.51625	3.65445	4.41315	78.0672	120.761
	11	8.45302	9.5918	6.90035	7.85113	113.472	113.779
	12	5.13608	3.4734	3.59009	3.76744	67.6275	104.94
	Mean	3.85278	2.94983	3.75818	3.84473	74.2396	100.342
	SEM	0.590426	0.689844	0.525236	0.632	7.85803	4.42297

## Sheet: Figure 4
Response amplitude (z-score)																Response amplitude at the conditioned orientation								(f)	Before	After		(g)	Average	s.e.		(h)	Before	After		(i)	Before	After
NE-ChR2																NE-ChR2	Before	After		5HT-ChR2	Before	After		Cell1	1.32772	1.74828		0	0.560451	0.114116		Cell1	14.455	12.9387		Cell1	0.175203	0.131665
	Before						After									Cell1	0.385459	0.367109		Cell1	0.665691	0.401964		Cell2	-0.370074	-0.57086		30	-0.192349	0.0663241		Cell2	40.6827	43.6016		Cell2	0.123659	0.080829
Cell#	0	30	60	90	120	150	0	30	60	90	120	150				Cell2	0.0461521	0.0117708		Cell2	0	0.0184545		Cell3	-0.526367	-0.632323		60	-0.0576562	0.0653519		Cell3	42.671	43.0445		Cell3	0.109414	0.0742801
Cell1	1.16968	1.57732	-0.626459	-0.862959	-0.957429	-0.300153	1.5846	1.15166	-0.449254	-0.958344	-0.946999	-0.381662				Cell3	0.0265333	0.00816178		Cell3	0.0219519	0.0121839		Cell4	-0.560063	-0.794588		90	-0.060441	0.0687332		Cell4	55.4026	51.3484		Cell4	0.0403842	0.0320852
Cell2	-0.46602	1.64586	1.13476	-0.765434	-0.789035	-0.760137	-0.647623	1.56041	1.25554	-0.704763	-0.703263	-0.7603				Cell4	0.0106202	0.00742683		Cell4	0.0450774	0.0129133		Cell5	-1.19815	-1.38895						Cell5	12.412	3.58699		Cell5	0.0963274	0.0348486
Cell3	-0.611032	1.51278	1.30526	-0.736332	-0.808893	-0.661779	-0.698846	1.62177	1.18133	-0.666116	-0.782686	-0.655454				Cell5	0	0		Cell5	0	0		Cell6	-0.173301	0.0758445						Cell6	15.9158	17.6435		Cell6	0.0322366	0.0902951
Cell4	-0.520508	-0.406651	2.18776	-0.0138847	-0.617936	-0.628782	-0.80899	1.44221	1.35406	-0.442036	-0.626326	-0.918917				Cell6	0.0261594	0.0562188		Cell6	0.0549172	0.0668473		Cell7	-0.757831	-1.28823						Cell7	20.871	19.6909		Cell7	0.0624101	0.13695
Cell5	-1.10619	-0.256007	0.37174	2.01233	-0.533789	-0.488084	-1.26661	-0.153612	0.95652	1.52728	-0.00312692	-1.06046				Cell7	0	0.0028961		Cell7	0.0664875	0.00617574		Cell8	1.30628	2.0959						Cell8	18.0639	13.017		Cell8	0.0822446	0.101289
Cell6	-0.250081	-0.28941	2.21409	-0.599021	-0.45333	-0.622243	0.0167355	-0.395213	2.14488	-0.379408	-0.955388	-0.431609				Cell8	0.243165	0.148426		Cell8	0.293802	0.101951		Cell9	1.47857	1.17299						Cell9	21.31	20.0007		Cell9	0.107072	0.0803968
Cell7	-0.735482	-0.43428	2.19843	-0.220103	-0.580426	-0.228135	-1.13314	0.181212	1.3156	1.04919	-1.35967	-0.0531981				Cell9	0.10948	0.206603		Cell9	0.472014	0.166385		Cell10	0.900094	1.105						Cell10	24.2203	20.4166		Cell10	0.0819186	0.160684
Cell8	1.14981	1.55723	-0.670167	-0.988147	-0.896856	-0.15187	1.93757	0.570217	-0.752522	-1.04933	-0.30749	-0.398443				Cell10	0.144018	0.271665		Cell10	0	0.00920872		Cell11	1.50122	0.0567698						Cell11	42.1402	36.9602		Cell11	0.141535	0.158452
Cell9	1.31911	-0.428644	-1.12278	-0.562983	-0.646951	1.44225	1.01892	-0.564388	-0.788699	-0.868286	-0.526682	1.72913				Cell11	0.219371	0.0128079		Cell11	0.30851	0.386263		Cell12	1.11479	1.73927						Cell12	5.89863	0.962225		Cell12	0.0330882	0.04484
Cell10	0.775072	-0.56591	-0.969105	-0.518912	-0.596055	1.87491	0.952439	-0.591782	-0.880165	-0.879317	-0.353302	1.75213				Cell12	0.193706	0.302601		Cell12	0.263964	0.238929		Cell13	0.68664	0.911714						Cell13	17.1057	11.3512		Cell13	0.0408647	0.0338387
Cell11	1.33957	-0.380968	-1.11059	-0.595307	-0.673579	1.42088	-0.0558197	-0.99625	1.09483	-0.774071	1.57791	-0.8466				Cell13	0.165435	0.152789		Cell13	0.0613173	0.0731946		Cell14	0.21059	0.802932						Cell14	26.7535	15.8492		Cell14	0.0949713	0.119184
Cell12	0.972592	-0.557245	-0.879628	-0.599975	-0.701465	1.76572	1.56556	-0.722855	-0.621727	-0.692414	-0.776555	1.24799				Cell14	0.0851408	0.246263		Cell14	0.00090996	0.0093938		Cell15	1.64638	2.24078						Cell15	37.5924	33.9431		Cell15	0.0890225	0.0883627
Cell13	0.566848	2.00513	-0.67422	-0.592056	-0.635684	-0.67002	0.774424	1.90007	-0.634075	-0.679194	-0.671315	-0.689911				Cell15	0.199263	0.301204		Cell15	0.0119112	0.0196972		Cell16	-0.376605	0.0905578						Cell16	65.8874	40.955		Cell16	0.0237645	0.0258559
Cell14	0.117634	-0.506373	-0.645914	-0.57298	-0.554858	2.16249	0.676296	-0.617748	-0.740611	-0.60293	-0.665819	1.95081				Cell16	0.0507152	0.141606		Cell16	0.179803	0.0720022		Cell17	1.45848	2.03147						Cell17	58.1353	57.6252		Cell17	0.0315974	0.0199976
Cell15	1.4989	0.411499	-0.687522	-1.16334	-0.966823	0.90729	2.05008	-0.180856	-0.947148	-0.762703	-0.44912	0.289747				Cell17	0.109923	0.169711		Cell17	0	0		Cell18	0.473501	1.39211						Cell18	31.3583	25.5741		Cell18	0.0426976	0.0176105
Cell16	-0.47556	1.46247	1.34808	-0.786973	-0.783475	-0.764547	-0.0360485	1.59342	1.07352	-0.88241	-0.870147	-0.878332				Cell18	0.0988288	0.115555		Cell18	0.00516407	0.00141297		Cell19	2.40381	2.39011						Cell19	60.0588	57.9579		Cell19	0.0947522	0.0354276
Cell17	1.30462	1.36629	-1.03361	-1.06594	-0.463712	-0.107653	1.84241	0.577665	-0.869807	-1.10354	-0.537754	0.0910341				Cell19	0.407274	0.371274		Cell19	0.0104435	0.00827645		Cell20	1.9635	2.21243						Cell20	68.5374	3.88323		Cell20	0.0500627	0.0683173
Cell18	0.38174	1.94674	-0.339687	-1.30201	-0.43828	-0.248509	1.23584	1.43524	-0.501018	-1.31841	-0.600298	-0.251357				Cell20	0.128076	0.309806		Cell20	0.0842322	0.0773875		Cell21	2.41532	2.43287						Cell21	88.0039	87.7179		Cell21	0.23607	0.223547
Cell19	2.19401	-0.051305	-0.678343	-0.522111	-0.530465	-0.411782	2.18295	-0.162424	-0.613313	-0.681271	-0.591653	-0.134285				Cell21	0.244453	0.342879		Cell21	0.0202144	0.022661		Cell22	-1.47457	1.7972						Cell22	11.1408	0.15235		Cell22	0.0449388	0.0626545
Cell20	1.78617	-0.368111	-0.694934	-0.81898	-0.822655	0.918506	2.01544	-0.580161	-0.492469	-0.835621	-0.625826	0.518641				Cell22	0	0.105153		Cell22	0.240409	0.228881		Cell23	-0.132008	1.82809						Cell23	7.82541	5.88595		Cell23	0.0508682	0.0150061
Cell21	2.21407	-0.37712	-0.660777	-0.51874	-0.198616	-0.458816	2.22063	-0.54756	-0.445629	-0.589516	-0.417453	-0.22047				Cell23	0.0640635	0.343591		Cell23	0.32085	0.13776		Cell24	0.954338	2.35225						Cell24	20.7462	12.7986		Cell24	0.0636804	0.0220686
Cell22	-1.4261	-0.644193	-0.345354	0.0790252	1.75816	0.578464	1.67508	-1.04384	-1.34977	-0.0301883	0.347851	0.400876				Cell24	0.171082	0.372725		Cell24	0.103302	0.00606849		Cell25	-0.599849	1.16485						Cell25	3.32125	8.39716		Cell25	0.0221625	0.0469936
Cell23	-0.180475	2.21211	-0.398185	-0.673934	-0.457986	-0.501525	1.65716	1.09659	-0.351085	-0.832539	-0.81873	-0.751399				Cell25	0.0191193	0.166169		Cell25	0.152771	0.109618		Cell26	1.83659	1.86457						Cell26	15.4501	29.6356		Cell26	0.0675274	0.0799417
Cell24	0.800569	-0.985714	-1.05066	-0.854259	0.61512	1.47494	2.14708	-0.69674	-0.593156	-0.737438	-0.0301653	-0.0895845				Cell26	0.116485	0.18475		Cell26	0.0489261	0.0284281		Cell27	1.658	1.3975						Cell27	13.7114	2.94804		Cell27	0.0520502	0.0197863
Cell25	-0.407742	-0.387627	2.2289	-0.341009	-0.511411	-0.581107	1.41966	-0.602244	1.39863	-0.682752	-0.876396	-0.65689				Cell27	0.0881326	0.0386219		Cell27	0.0118708	0		Cell28	-0.987363	1.28615						Cell28	37.6544	12.1564		Cell28	0.0165296	0.029368
Cell26	1.76116	-0.0977911	-1.61384	0.177955	-0.450446	0.222962	1.69152	0.429468	-0.846208	0.415773	-1.40938	-0.281171				Cell28	0.00147201	0.0891323		Cell28	0.0556133	0.0606993		Cell29	0.165666	1.14017						Cell29	47.8804	49.6058		Cell29	0.127328	0.0900504
Cell27	1.51142	-1.22384	-0.193931	-1.235	0.613228	0.528125	1.24569	0.182422	-1.1346	1.20872	-1.26992	-0.232316				Cell29	0.116285	0.239292		Cell29	0.318384	0.296821		Cell30	-0.0140932	1.49202						Cell30	51.9634	41.723		Cell30	0.0600326	0.0415295
Cell28	-0.872339	-0.839256	0.347391	0.459768	-0.925026	1.82946	1.1312	-1.16552	-1.05462	1.32397	0.366853	-0.601872				Cell30	0.0575391	0.186672		Cell30	0.335324	0.246113		Cell31	1.70678	2.05047						Cell31	51.6049	54.8676		Cell31	0.178425	0.138776
Cell29	0.00877488	-0.830524	-1.10155	-0.724901	1.14413	1.50407	0.985945	-1.15422	-1.08979	-0.71036	1.16595	0.802482				Cell31	0.156794	0.0610749		Cell31	0.0497973	0.0214013		Cell32	-0.973837	-1.47857
Cell30	-0.0630594	2.19286	-0.349289	-0.578669	-0.665491	-0.536347	1.33099	1.45163	-0.918152	-0.903695	-0.484098	-0.476676				Cell32	0.0214624	0		Cell32	0.0225129	0.00401237		Cell33	-1.45908	0.619404
Cell31	1.5345	-1.36914	-0.696051	-0.377664	-0.150418	1.05878	1.86206	-1.44253	-0.422528	-0.348005	-0.0373202	0.38832				Cell33	8.57e-05	0.1216		Cell33	0.0513003	0.00673874		Cell34	0.0378336	0.691952
Cell32	-0.849525	-0.309573	0.458635	0.469656	1.65243	-1.42162	-1.3431	-1.17964	1.34098	0.220007	-0.016823	0.978583				Cell34	0.0644833	0.0711385		Cell34	0.00714123	0.0185425		Cell35	0.637091	1.61871
Cell33	-1.31018	0.97232	1.17451	-0.00992561	0.485727	-1.31245	0.773092	0.629806	1.07738	-0.813181	0.113561	-1.78066				Cell35	0.102584	0.0681256		Cell35	0.0989257	0.00920582		Cell36	-0.643701	0.0750224
Cell34	-0.16515	-0.967659	-1.43498	1.57406	0.443144	0.550587	0.540257	-1.55899	-1.03103	1.25934	0.792895	-0.00246712				Cell36	0.0775789	0.0928245		Cell36	0.0019484	0.0110092		Cell37	-1.10648	1.57545
Cell35	0.66659	1.60331	0.472093	-0.535929	-1.2473	-0.958755	1.54482	0.909173	0.26915	-0.505512	-1.10746	-1.11017				Cell37	0	0.334979		Cell37	0.0146848	0		Cell38	-1.20204	-1.18015
Cell36	-0.463943	0.156958	1.78246	0.609873	-0.907303	-1.17805	0.335408	-0.395729	1.76355	0.421985	-0.758905	-1.36631				Cell38	0	0		Cell38	0	0		Cell39	-1.0265	-1.00991
Cell37	-1.33959	0.0491597	1.96641	0.0319455	-0.148178	-0.55975	2.22233	-0.348179	-0.397379	-0.339708	-0.467832	-0.669226				Cell39	0	0		Cell39	0.15302	0.0702735		Cell40	0.985662	0.776859
Cell38	-1.49012	-0.577703	-0.500915	1.58454	0.808182	0.176019	-1.45467	0.593489	0.59008	1.39754	-0.0173533	-1.10909				Cell40	0.102104	0.0900225		Cell40	0.0168852	0		Cell41	1.5804	1.58008
Cell39	-1.22115	-1.00358	0.744461	1.40119	0.739873	-0.66079	-1.19732	-1.0705	0.978859	1.00566	0.981533	-0.698235				Cell41	0.449381	0.545713		Cell41	0	0.00501549		Cell42	1.29443	2.38236
Cell40	1.16294	-1.3609	1.14167	0.521856	-1.0028	-0.462779	0.884781	-1.05204	1.43562	0.378987	-1.34753	-0.299822				Cell42	0.163382	0.262797		Cell42	0.0606512	0.1262		Cell43	1.28911	1.81613
Cell41	2.23428	-0.430212	-0.447334	-0.5296	-0.425016	-0.402115	2.2335	-0.54509	-0.43767	-0.43589	-0.387493	-0.427361				Cell43	0.151298	0.0631052		Cell43	0.0244213	0.0690116		Cell44	1.04714	1.98444
Cell42	1.14054	-0.699606	-0.225748	-0.669604	-1.11576	1.57018	2.18286	-0.384484	-0.338023	-0.718324	-0.672456	-0.0695749				Cell44	0.157988	0.0890778		Cell44	0.0375321	0.0224681		Cell45	0.800554	2.09368
Cell43	1.13606	-0.00401356	-0.612406	-1.12115	-0.902666	1.50417	1.67922	-0.341602	-0.33098	-1.23561	-0.722486	0.951453				Cell45	0.130074	0.196008		Cell45	0.02889	0		Cell46	1.87276	1.75901
Cell44	0.920885	-0.837584	-0.711662	-0.428483	-0.736865	1.79371	1.79794	-0.603772	-0.928198	-0.551099	-0.63105	0.916177				Cell46	0.230735	0.127747		Cell46	0.126312	0.0939258		Cell47	1.86839	2.02703
Cell45	0.684694	-0.585985	0.622635	-0.480022	-1.62741	1.38609	1.947	-0.474159	-0.550758	-1.13458	-0.324563	0.53706				Cell47	0.470976	0.364529		Cell47	0.216321	0.14731		Cell48	1.60539	1.86338
Cell46	1.74213	0.0809487	-0.70579	-1.2722	-0.566675	0.721586	1.66669	0.254944	-0.789525	-1.55415	0.332167	0.0898743				Cell48	0.357087	0.212013		Cell48	0.163104	0.129622		Cell49	-0.405286	0.124644
Cell47	1.69775	-0.135313	-0.842218	-0.887745	-0.807269	0.97479	1.84072	-0.324171	-0.902784	-0.685927	-0.744481	0.816647				Cell49	0.0555558	0.0890208		Cell49	0.251551	0.235523		Cell50	0.651843	1.89448
Cell48	1.46072	0.70777	-0.823122	-1.20132	-0.85761	0.713559	1.70287	0.80241	-0.656616	-1.01641	-0.984372	0.152111				Cell50	0.10622	0.0809789		Cell50	0.166032	0.114297		Cell51	1.37524	1.70521
Cell49	-0.550598	1.72705	-0.134392	-1.03413	-0.905804	0.897868	-0.00741963	2.03915	0.247794	-0.905748	-0.777415	-0.596364				Cell51	0.133478	0.0935117		Cell51	0.117818	0.0329875		Cell52	-0.0269319	0.711665
Cell50	0.50384	0.001696	-0.717189	-0.975597	-0.743389	1.93064	1.76576	0.677977	-0.679113	-1.28125	-0.560142	0.0767701				Cell52	0.0486794	0.132138		Cell52	0.00780539	0.00459731		Cell53	-0.233941	0.0922298
Cell51	1.2648	0.650021	-0.664303	-1.64985	-0.406427	0.805765	1.61084	-0.710911	0.0952041	-1.56612	0.656287	-0.0853022				Cell53	0.123025	0.149217		Cell53	0.480815	0.488988		Cell54	-0.736435	0.132811
Cell52	-0.140627	0.618876	-1.1913	-0.802007	1.85003	-0.334969	0.541247	0.166253	-0.149445	-2.1044	0.644723	0.90162				Cell54	0.0211094	0.0618798		Cell54	0.17625	0.0774809		Cell55	-0.958175	-0.436687
Cell53	-0.42849	1.54507	1.01342	0.00929694	-0.831167	-1.30813	-0.116382	1.24213	0.951336	0.459843	-1.03494	-1.50199				Cell55	0	0.0376363		Cell55	0.065206	0.0241879		Cell56	-0.981109	0.0947532
Cell54	-0.914849	1.5869	1.03597	-0.120056	-0.409029	-1.17893	-0.0382393	1.61857	0.900591	-0.251994	-1.01415	-1.21478				Cell56	0	0.0566244		Cell56	0.0455547	0.0047775		Cell57	0.273449	-0.272309
Cell55	-1.06011	0.369432	1.66671	0.721072	-0.819032	-0.878068	-0.499802	1.49211	1.26724	-0.531447	-1.13077	-0.597332				Cell57	0.296255	0.143042		Cell57	0.444769	0.312216
Cell56	-1.10985	-0.206891	1.34624	1.33996	-0.384838	-0.984618	0.180251	0.339003	-0.00382368	0.975988	-2.12191	0.630491								Cell58	0.0357987	0.00436059
Cell57	0.0772807	0.718322	1.27669	0.561926	-1.13991	-1.49431	-0.480167	1.18703	0.786167	0.901771	-1.02185	-1.37294								Cell59	0.157608	0.0894081
																				Cell60	0.233296	0.120319
																				Cell61	0.0802526	0.0855323		(m)	Before	After		(n)	Average	s.e.		(o)	Before	After		(p)	Before	After
																				Cell62	0.00705953	0.0180506		Cell1	1.20209	0.496971		0	-0.279208	0.0634078		Cell1	76.4291	89.5574		Cell1	0.0511386	0.0802768
5HT-ChR2																								Cell2	-0.710756	-0.368724		30	0.025898	0.0493968		Cell2	38.3758	43.2026		Cell2	0.0865834	0.0905891
	Before						After																	Cell3	-0.754601	-0.848363		60	0.0508058	0.0504547		Cell3	55.1466	65.8396		Cell3	0.0406862	0.0645075
Cell#	0	30	60	90	120	150	0	30	60	90	120	150												Cell4	-0.348427	-0.578577		90	0.125801	0.0659091		Cell4	84.9651	89.1503		Cell4	0.109631	0.0481388
Cell1	1.45102	1.37604	-0.689989	-0.716515	-0.746174	-0.674385	0.829125	1.86405	-0.591445	-0.802633	-0.652055	-0.647043												Cell5	-0.779067	-1.06901						Cell5	33.6914	31.5221		Cell5	0.141616	0.0892304
Cell2	-0.775108	-0.672892	-0.746672	2.07268	-0.145724	0.267717	-0.403544	-0.407084	-0.483433	2.23241	-0.386028	-0.55232												Cell6	-0.57786	-0.429321						Cell6	59.8168	66.0456		Cell6	0.0954936	0.057963
Cell3	-0.589586	1.96974	0.632547	-0.633094	-0.789592	-0.590018	-0.691535	1.74205	1.02002	-0.642645	-0.629786	-0.798106												Cell7	-0.567723	-0.897067						Cell7	88.015	82.3793		Cell7	0.0625076	0.0298793
Cell4	-0.344645	-0.150782	2.11461	-0.0597533	-1.06903	-0.490404	-0.608546	-0.455139	2.01831	0.516137	-0.757519	-0.713243												Cell8	1.26025	0.592779						Cell8	35.9782	29.5848		Cell8	0.0410757	0.0333107
Cell5	-0.884847	-0.875658	-0.0377508	1.9253	0.542287	-0.669327	-1.03304	-0.267862	-0.226016	2.13609	-0.129148	-0.480028												Cell9	1.35294	0.728304						Cell9	56.2892	72.5675		Cell9	0.0203106	0.0103949
Cell6	-0.382915	2.10702	0.272176	-0.730098	-0.683723	-0.582456	-0.20335	2.18507	-0.155872	-0.615426	-0.449455	-0.760965												Cell10	-0.531739	-0.518849						Cell10	45.7398	50.2677		Cell10	0.0750815	0.0801676
Cell7	-0.507264	0.133064	1.89293	0.437257	-0.840749	-1.11524	-0.846632	-0.10793	1.89178	0.639475	-0.645446	-0.931245												Cell11	1.57698	1.57613						Cell11	73.0366	71.1892		Cell11	0.0921393	0.0714306
Cell8	1.58745	-0.763826	-0.632438	-0.642952	-0.769396	1.22116	0.65989	-0.710898	-0.634975	-0.638252	-0.636306	1.96054												Cell12	1.56026	1.53442						Cell12	73.6556	78.1657		Cell12	0.210689	0.253631
Cell9	1.753	-0.639169	-0.699843	-0.734715	-0.687406	1.00813	0.82392	-0.633635	-0.659522	-0.757188	-0.643629	1.87005												Cell13	-0.400797	0.346593						Cell13	58.0637	57.4109		Cell13	0.0722482	0.0803543
Cell10	-0.588374	-0.392741	-0.309442	2.22665	-0.405892	-0.530198	-0.573432	-0.239954	-0.146805	2.19127	-0.743226	-0.487852												Cell14	-0.841982	-0.921482						Cell14	18.6429	27.1591		Cell14	0.0278072	0.0310588
Cell11	2.22603	-0.368872	-0.466247	-0.627019	-0.438697	-0.325191	2.22398	-0.242351	-0.484794	-0.540481	-0.551492	-0.404858												Cell15	-0.625424	-0.580383						Cell15	29.2727	29.4942		Cell15	0.207936	0.218281
Cell12	2.18614	-0.458402	-0.446462	-0.692851	-0.575414	-0.0130149	2.12624	-0.513859	-0.588193	-0.777012	-0.466217	0.21904												Cell16	1.23143	0.76353						Cell16	15.4555	17.3377		Cell16	0.0863395	0.0962213
Cell13	-0.438825	1.55786	1.06463	-1.35365	-0.227586	-0.602432	0.378168	1.75921	0.452526	-1.15937	-0.407004	-1.02353												Cell17	-1.10531	-0.936801						Cell17	30.2663	31.01		Cell17	0.101729	0.0400687
Cell14	-0.968457	0.619461	-0.985645	-0.409993	1.87653	-0.131899	-1.07423	1.22098	-0.0804859	0.52445	0.908646	-1.49936												Cell18	-0.822861	-0.974156						Cell18	32.0693	36.5032		Cell18	0.111	0.172046
Cell15	-0.698694	-0.699016	-0.597383	-0.815842	1.56368	1.24726	-0.64526	-0.523187	-0.537458	-0.82062	2.02352	0.503009												Cell19	-0.449528	-0.425175						Cell19	40.1039	38.0164		Cell19	0.135444	0.0926145
Cell16	1.53867	-0.630247	-0.567685	-0.885943	-0.722259	1.26747	0.867951	-0.958918	0.0274951	-0.821974	-0.833744	1.71919												Cell20	0.701508	0.351483						Cell20	50.5502	48.6737		Cell20	0.140766	0.0617054
Cell17	-1.33782	0.157775	1.34613	1.0476	-0.0875816	-1.12611	-1.09511	-0.267409	1.9161	0.503718	-0.178574	-0.878722												Cell21	-0.347888	-0.354701						Cell21	26.082	37.0315		Cell21	0.0279908	0.0281563
Cell18	-0.943629	-0.357369	1.42554	1.33185	-0.488088	-0.968308	-1.1468	-0.274115	1.10942	1.43128	0.0331379	-1.15292												Cell22	1.14468	0.980596						Cell22	24.6109	42.9344		Cell22	0.0338293	0.0441995
Cell19	-0.493935	-0.591722	-0.458132	-0.47164	2.22068	-0.205256	-0.46632	-0.519199	-0.465117	-0.535694	2.22542	-0.239094												Cell23	1.57881	1.569						Cell23	36.0495	34.3036		Cell23	0.079825	0.0366702
Cell20	0.790841	-0.962996	-0.114724	-0.754233	-0.768479	1.80959	0.383615	-0.441678	-0.866989	-1.42189	0.918251	1.42869												Cell24	-0.0818045	-0.588495						Cell24	33.2462	36.0822		Cell24	0.105467	0.087764
Cell21	-0.37961	-0.461829	-0.471469	-0.463736	-0.458349	2.23499	-0.387202	-0.473417	-0.457267	-0.487949	-0.429044	2.23488												Cell25	0.264779	-0.276231						Cell25	30.465	30.0611		Cell25	0.115347	0.124092
Cell22	1.39849	-0.689924	-0.738101	-0.768028	-0.629692	1.42726	1.15582	-0.694125	-0.748703	-0.688578	-0.667996	1.64358												Cell26	-0.437088	-0.467912						Cell26	20.3615	27.8931		Cell26	0.0540476	0.0410727
Cell23	2.23044	-0.426469	-0.392355	-0.443018	-0.593799	-0.374795	2.20688	-0.567138	-0.111152	-0.479519	-0.612416	-0.436659												Cell27	-0.649385	-0.755701						Cell27	48.3111	58.9746		Cell27	0.0760554	0.100966
Cell24	-0.0884082	-0.847085	-0.334542	-0.578437	-0.324703	2.17318	-0.654826	-0.458054	-0.0478721	-0.730174	-0.287042	2.17797												Cell28	0.400675	-0.0224526						Cell28	59.2235	64.1038		Cell28	0.0909041	0.0462195
Cell25	0.28768	1.80321	0.560916	-0.884766	-0.824188	-0.942849	-0.300279	1.86146	0.770848	-0.739575	-0.929767	-0.662688												Cell29	1.54044	1.51996						Cell29	77.551	82.4559		Cell29	0.0927125	0.0902431
Cell26	-0.47981	1.73738	1.01397	-0.728654	-0.802743	-0.740147	-0.514884	1.93593	0.697489	-0.760735	-0.67353	-0.684268												Cell30	1.57133	1.57011						Cell30	53.2201	62.4984		Cell30	0.0394193	0.0378055
Cell27	-0.727446	0.817818	1.86416	-0.478533	-0.803585	-0.672418	-0.858109	1.03275	1.72291	-0.63532	-0.750315	-0.511915												Cell31	0.066806	-0.594829						Cell31	43.9384	21.0971		Cell31	0.0554887	0.0432019
Cell28	0.438687	-0.586515	-0.928199	-1.04792	0.271943	1.852	-0.0242526	-1.3385	-0.132639	-0.559405	0.0876623	1.96713												Cell32	-0.491776	-0.615237						Cell32	36.3042	26.6471		Cell32	0.0219585	0.0278526
Cell29	2.14001	-0.383108	-0.710783	-0.598649	-0.617365	0.169898	2.09355	-0.799538	-0.469944	-0.564616	-0.579451	0.320003												Cell33	-0.292869	-0.509703						Cell33	43.9977	33.373		Cell33	0.0532556	0.0410937
Cell30	2.21244	-0.210063	-0.676233	-0.496381	-0.495578	-0.334188	2.20952	-0.346222	-0.533986	-0.635434	-0.532001	-0.161878												Cell34	-0.400365	-0.364766						Cell34	68.0766	68.5886		Cell34	0.0407013	0.12229
Cell31	0.0721856	-0.65246	-0.319223	-0.827678	-0.419098	2.14627	-0.662313	-0.978131	-0.41493	-0.249464	0.226659	2.07818												Cell35	0.498069	-0.484651						Cell35	14.7873	26.6556		Cell35	0.0688397	0.0449249
Cell32	-0.542219	2.11598	0.265762	-0.541085	-0.754717	-0.543721	-0.68654	2.14408	0.130679	-0.750429	-0.404282	-0.433506												Cell36	-0.72216	-0.710601						Cell36	38.1924	44.3502		Cell36	0.0603001	0.0718725
Cell33	-0.31862	2.18067	-0.0208628	-0.580736	-0.555744	-0.704708	-0.562863	2.15655	0.145945	-0.557307	-0.562443	-0.619881												Cell37	-0.490241	-0.926965						Cell37	78.4434	80.315		Cell37	0.0100337	0.0284692
Cell34	-0.438338	-0.483559	-0.442688	-0.441614	-0.42954	2.23574	-0.398435	-0.510922	-0.422703	-0.462001	-0.440645	2.23471												Cell38	-0.778746	-0.841415
Cell35	0.549455	2.00887	-0.579652	-0.768518	-0.64813	-0.562021	-0.53404	2.20389	-0.367739	-0.519741	-0.661603	-0.120767												Cell39	1.01092	0.182006
Cell36	-0.816305	1.15308	1.631	-0.518351	-0.835986	-0.613445	-0.802027	0.243737	1.98759	0.181649	-0.895596	-0.715355												Cell40	-0.609133	-1.21586
Cell37	-0.540456	-0.546586	-0.660975	-0.21771	2.20614	-0.240416	-1.08168	-0.775982	-0.277159	-0.0554059	2.03036	0.159867												Cell41	-0.655614	-1.02303
Cell38	-0.887171	-0.818455	1.65004	1.07816	-0.251284	-0.771281	-0.967717	-0.79749	1.02689	1.6842	-0.261782	-0.684094												Cell42	-0.254231	0.58804
Cell39	1.19877	-0.241415	-1.12178	-1.39084	0.551368	1.0039	0.197134	-0.713494	-0.721024	-1.27966	1.00662	1.51042												Cell43	-0.731238	0.515419
Cell40	-0.679278	-0.905932	0.0500198	-0.935288	1.86332	0.607158	-1.5128	-0.711086	0.0792172	-0.297599	1.47471	0.967564												Cell44	-0.559957	-0.728472
Cell41	-0.734959	-0.38294	-0.230016	-0.631749	2.19433	-0.214668	-1.21615	0.708116	0.565444	-1.58639	0.679844	0.849129												Cell45	-0.433436	-1.24467
Cell42	-0.276092	-1.09906	-0.601301	-0.763338	1.4657	1.27409	0.654289	0.0187305	-1.12516	-1.51491	0.788604	1.17844												Cell46	1.95868	2.1106
Cell43	-0.827563	-0.0209757	-0.340131	-1.37644	1.19725	1.36786	0.569465	-0.851642	-0.615143	-1.22425	0.419428	1.70215												Cell47	2.2099	1.826
Cell44	-0.621274	-0.541854	-0.479001	-1.08369	1.68034	1.04548	-0.824129	-0.0514492	-0.473803	-1.1363	0.645684	1.84												Cell48	2.13642	1.00309
Cell45	-0.475671	-0.742564	-0.738017	-0.625051	0.599486	1.98182	-1.56094	0.696492	1.65067	-0.0608009	-0.154346	-0.571075												Cell49	2.38915	2.22163
Cell46	1.89628	0.420741	-0.835565	0.190409	-0.61787	-1.054	2.0306	0.38893	-0.766403	-0.197829	-0.869004	-0.586289												Cell50	2.30995	2.34944
Cell47	2.09593	0.273444	-0.490202	-0.35132	-0.737352	-0.790501	1.84979	0.703517	-0.418293	-0.667775	-1.17296	-0.294287												Cell51	1.06344	0.235597
Cell48	1.99877	0.129246	-0.103423	-0.51973	-1.28867	-0.216184	1.04665	0.638938	0.718935	-0.99683	-1.70258	0.294887												Cell52	-0.59502	-0.737839
Cell49	2.20233	-0.0730207	-0.453211	-0.561561	-0.593086	-0.52145	2.10414	0.261173	-0.739583	-0.362464	-0.750178	-0.513087												Cell53	1.57923	1.56005
Cell50	2.10657	-0.369557	0.247983	-0.845782	-0.575069	-0.564142	2.17212	-0.0217965	-0.632461	-0.448368	-0.767648	-0.301844												Cell54	0.964265	0.131241
Cell51	1.27508	1.24173	-0.728054	-0.827412	-1.24077	0.279432	0.25566	-0.553582	0.301025	1.0479	-1.91963	0.868628												Cell55	1.12011	-0.0364232
Cell52	-0.66254	-0.608387	1.98389	0.598765	-0.790469	-0.521262	-0.835775	-0.337299	1.91307	0.682552	-0.552917	-0.869635												Cell56	-0.248262	-0.617861
Cell53	2.23145	-0.339326	-0.464148	-0.413336	-0.554575	-0.460064	2.18566	0.0250281	-0.557666	-0.567911	-0.543604	-0.541511												Cell57	1.57906	1.57379
Cell54	1.13301	1.63638	-0.66498	-0.878375	-0.804371	-0.421663	0.141961	1.87768	0.409923	-1.15993	-0.894352	-0.375279												Cell58	-0.0380952	-0.571073
Cell55	1.36043	-0.649308	-1.15642	-1.08961	0.655355	0.87955	-0.0393459	-1.40598	1.36594	-1.10828	0.927239	0.260419												Cell59	0.774709	0.00705272
Cell56	-0.269541	-0.532659	-1.0804	-0.644901	1.9219	0.605602	-0.689667	-0.399118	-0.426875	-0.936733	2.03188	0.420511												Cell60	1.76418	0.941618
Cell57	2.23104	-0.371074	-0.551909	-0.496501	-0.452212	-0.35935	2.21834	-0.403564	-0.439435	-0.504552	-0.646686	-0.224104												Cell61	0.527926	0.234036
Cell58	-0.0411525	0.92933	0.730298	-1.83257	-0.674004	0.888099	-0.634308	-0.662769	2.03598	0.464656	-0.792797	-0.410765												Cell62	-0.455037	-0.723703
Cell59	0.610621	-1.46057	-1.02305	-0.195187	0.666366	1.40182	-0.147423	-1.08134	-1.17789	-0.194738	1.30079	1.3006
Cell60	1.64808	-1.40138	-0.954599	-0.0467809	0.624051	0.130625	0.785899	-1.18878	-1.46933	0.0152732	0.721225	1.13571
Cell61	0.344151	-1.56803	1.42236	-0.636649	0.889313	-0.45115	0.0568503	-1.28927	0.89425	-0.153277	1.54776	-1.05631
Cell62	-0.580735	-0.936776	-0.655021	-0.264649	2.02982	0.407363	-1.00088	-1.56075	-0.189321	0.941806	0.943203	0.865935

## Sheet: Figure 5_Juvenile_ODP
2C-ct	Contra		Ipsi		ODI
	Before	After	Before	After	Before	After
Mouse1	2.47	1.65	1.3	0.91	0.261	0.262
Mouse2	1.934	1.8427	1.2532	1.2264	0.1611	0.1504
Mouse3	2.6939	2.5353	1.6357	1.6448	0.2468	0.2152
Mouse4	2.632	2.7706	1.174	1.434	0.3714	0.3183
Mouse5	4.388	3.47	2.433	2.161	0.299	0.228
Mouse6	3.44	2.99	2.06	2.21	0.23	0.143
Mouse7	3.464	3.17	2.11	2.205	0.252	0.185
Mouse8	2.75	2.7	1.38	1.58	0.31	0.247
Mouse9	2.93	2.48	1.6	1.52	0.29	0.22
Mouse10	2.679	2.629	1.623	1.863	0.1501	0.1938
CSSA	Contra		Ipsi		ODI
	Before	After	Before	After	Before	After
Mouse1	2.2326	1.1361	1.0566	0.8842	0.3217	0.108
Mouse2	3.71	2.919	1.79	1.99	0.358	0.167
Mouse3	2.91	2.14	1.79	1.51	0.239	0.124
Mouse4	3.05	2.298	1.84	1.947	0.254	0.143
Mouse5	3.425	1.6	1.937	1.396	0.265	0.066
Mouse6	3.214	2.63	2.05	2.046	0.22	0.141
Mouse7	3.15	2.53	2.2	2.045	0.18	0.097
Mouse8	2.86	1.52	1.71	1.19	0.257	0.06
Mouse9	2.36	1.01	1.17	0.98	0.333	0
Mouse10	2.205	1.562	1.069	1.134	0.355	0.104
DSPL	Contra		Ipsi		ODI
	Before	After	Before	After	Before	After
Mouse1	3.27	2.28	1.87	1.56	0.275	0.073
Mouse2	2.69	1.49	1.11	1.26	0.387	0.061
Mouse3	3.23	2.43	1.91	1.95	0.252	0.107
Mouse4	2.96	1.44	1.75	1.02	0.263	0.14
Mouse5	3.78	2.59	2.3	1.84	0.235	0.147
Mouse6	3.17	2.59	1.53	1.55	0.331	0.241

## Sheet: Figure 6_Adult_ODP
ODI						Contra						Ipsi
NR	7dMD	7dMD/DSPL	7dMD/DAPA	7dMD/2C-ct		NR	7dMD	7dMD/DSPL	7dMD/DAPA	7dMD/2C-ct		NR	7dMD	7dMD/DSPL	7dMD/DAPA	7dMD/2C-ct
0.239	0.106	0.232	0.124	0.083		3.38	3.13	2.43	2.83	2.63		2.05	2.56	1.5	2.24	2.26
0.273	0.027	0.181	0.007	0.054		1.97	2.75	2.68	2.01	2.71		1.02	2.55	1.9	1.97	2.41
0.261	-0.037	0.12	0.09	0.11		2.92	2.89	2.5	3.19	2.97		1.65	2.95	1.87	2.68	2.34
0.192	0.018	0.247	0.051	0.145		3.62	2.34	2.71	2.8	2.7		2.5	2.23	1.64	2.49	2.02
0.234	0.005	0.217	0.177	0.047		3.61	2.37	2.81	2.94	1.87		2.24	2.37	1.83	2.08	1.686
0.265	0.15	-0.062	-0.019	0.19		3.28	3.17	2.31	2.3	3.2		1.92	2.23	2.5	2.3	2.21
0.141	0.127	0.091	0.074	0.049		1.69	3.22	3.38	3.03	2.88		1.27	2.49	2.83	2.6	2.54
0.203		0.131	-0.015	0.056		2.89		2.79	2.47	3.15		1.9		2.17	2.37	2.75
0.275		0.17	0.065			2.83		2.84	2.27			1.59		2.04	1.99
		0.26	-0.032					2.86	2.6					1.63	2.66
		0.292						3.24						1.74

## Sheet: Extended_Fig_1
NE-ChR2	Visual conditioning - Vertical orientation
NE-ChR2	Horizontal		Vertical		Ratio
Mouse	Before	After	Before	After	Before	After
	7.27613	6.01885	3.7523	5.17354	0.322315	0.0921478
	8.66233	8.5186	5.52557	6.19475	0.244899	0.165086
	14.2634	14.8038	8.20894	11.8038	0.259306	0.105361
	12.9919	12.3588	10.513	10.9447	0.0972016	0.0568258
	12.5944	12.7557	10.0598	10.8462	0.122153	0.0955926
	14.4448	14.3602	13.3704	13.4055	0.0374505	0.0406945
	19.1281	20.8345	10.4479	12.7373	0.290128	0.245546
	18.6019	17.973	11.6915	12.6656	0.216136	0.162425
	17.9983	17.1075	11.7217	13.818	0.212785	0.100793
mean	13.9957	13.859	9.4768	10.8433	0.200264	0.118275
se	1.39653	1.53991	1.03716	1.03421	0.0316426	0.0210167
signrank	0.496094		0.00390625		0.0078125
NE-ChR2	Visual conditioning - Contralateral eye
NE-ChR2	Horizontal		Vertical		ODI
Mouse	Before	After	Before	After	Before	After
	8.99397	7.28884	5.72272	4.54985	0.233963	0.243728
	7.6732	5.39041	4.28893	4.09591	0.288578	0.142362
	15.168	14.8071	10.6594	10.5239	0.187586	0.164793
	12.8584	9.86294	10.0828	9.54008	0.103703	-0.0137441
	7.91268	8.58413	5.77658	7.07879	0.151349	0.0957619
	10.1234	9.22489	5.85032	5.81277	0.273067	0.215704
	12.2972	11.5838	8.46908	8.33656	0.169699	0.148614
	7.29184	4.67017	6.05242	4.82445	0.0924802	-0.0233366
mean	10.2898	8.92654	7.11278	6.84529	0.187553	0.121735
se	0.956318	1.09855	0.773051	0.807213	0.0243557	0.0325599
signrank	0.0234375		0.195312		0.015625

## Sheet: Extended Fig 3
(d) NE-ChR2
Time (min)	Cell1	Cell2	Cell3	Cell4	Cell5	Cell6	Cell7	Cell8	Cell9	Cell10	Cell11	Cell12	Cell13	Mean	S.E.
-5	99.1239	79.5284	110.907	99.486	92.9385	76.628	93.8138	110.283	123.997	106.291	127.473	103.974	107.941	102.491	4.11968
-4	112.071	42.9634	48.7154	146.567	110.329	111.86	102.089	69.8908	69.2678	98.8666	114.987	105.831	96.697	94.6258	8.0843
-3	110.791	101.867	129.098	50.694	92.7968	105.175	138.938	154.673	83.5897	76.9754	79.2949	111.137	130.169	105.015	7.97313
-2	98.2859	147.088	102.092	46.3147	66.6949	100.302	81.4001	60.0205	73.0988	114.233	111.696	97.0543	100.226	92.1928	7.35532
-1	79.7282	128.554	109.187	156.939	137.241	106.036	83.7588	105.133	150.046	103.633	66.5486	82.0034	64.9666	105.675	8.41073
0	NaN	NaN	NaN	NaN	NaN	NaN	NaN	NaN	NaN	NaN	NaN	NaN	NaN	NaN	NaN
1	123.219	134.609	94.3611	42.1473	74.4822	99.4287	79.5095	176.713	82.2865	94.5552	83.0598	90.6772	108.766	98.7549	9.0744
2	135.532	74.63	107.627	40.2071	152.73	89.3238	117.987	160.589	115.768	42.2709	75.1066	92.1348	125.182	102.238	10.5187
3	121.707	137.499	104.236	40.9211	112.598	97.4669	140.163	111.249	65.6466	59.0052	86.437	98.6429	134.205	100.752	8.58572
4	133.435	119.661	124.159	55.2163	53.4816	99.8816	74.1842	155.074	22.1661	106.561	110.213	91.9068	137.612	98.7347	10.6283
5	120.26	112.917	126.321	96.0531	133.744	91.9782	131.888	115.631	109.593	100.372	74.7262	102.247	114.006	109.98	4.65976
6	123.39	155.532	79.2459	107.655	74.4995	90.2732	130.552	95.1353	47.2397	145.321	98.9059	92.5115	134.671	105.764	8.58118
7	109.254	72.5192	72.0839	37.9087	6.40197	107.462	111.284	214.436	120.488	107.022	90.634	69.393	111.805	94.6687	13.5822
8	147.564	118.728	81.6475	54.1314	-84.5601	64.1325	104.826	103.311	81.0324	117.419	106.635	98.0582	121.231	85.7043	15.7996
9	128.826	124.046	91.9812	67.9653	57.7856	92.6349	118.886	245.849	121.114	101.991	112.972	76.9061	120.972	112.456	12.7949
10	90.514	102.706	85.1915	18.9009	15.6839	102.322	144.686	201.019	55.2522	107.362	87.2059	108.321	70.2357	91.4923	13.5032
11	106.69	139.579	76.447	71.2579	180.742	114.027	136.217	206.905	42.0385	51.8408	94.4685	97.858	86.7176	108.061	13.2758
12	97.7845	177.638	80.2699	23.9179	42.1964	100.198	140.862	184.502	97.1781	46.9761	96.1396	89.5922	118.626	99.6831	13.3133
13	120.719	167.457	94.147	118.851	108.743	101.755	119.16	161.032	115.765	15.0606	54.8841	88.8405	110.668	105.929	10.9839
14	114.212	127.121	112.868	112.894	165.787	79.9864	126.782	73.6139	50.0332	40.3236	100.402	98.0163	110.701	100.98	9.32855
15	124.802	134.967	58.9117	102.908	160.062	114.961	165.038	52.5819	106.989	61.0115	87.7289	108.166	115.76	107.222	9.8712
(e) NE-ChR2
		NC		NC
	Cell No.	Before	After	NC(%)
	1	5.20392	5.87218	112.841
	2	3.42757	5.11915	149.352
	3	2.5311	2.13951	84.5287
	4	2.76968	2.38097	85.9657
	5	2.35051	3.09106	131.506
	6	4.22347	4.31578	102.186
	7	4.15801	5.72191	137.612
	8	1.0927	1.48309	135.727
	9	1.63799	1.34972	82.4007
	10	5.61687	2.41764	43.0425
	11	5.73267	4.97164	86.7247
	12	4.99401	4.81895	96.4946
	13	7.10805	7.71184	108.494
	Mean	3.91127	3.95334	104.375
	SEM	1.78973	1.957	29.2846
